# Supplementary material for: Specific lexico-semantic predictions are associated with unique spatial and temporal patterns of neural activity
Source: eLife. 2018 Dec 21;7:e39061. doi: 10.7554/eLife.39061 (PMC6322859; doi:10.7554/eLife.39061)
Supplement: Figure 2—source data 1. [file elife-39061-fig2-data1.zip]

Archive with 13 entries (12 files):
- spatRSA.mat
- __MACOSX/
- __MACOSX/._spatRSA.mat
- spatRSA_crosstime.mat
- __MACOSX/._spatRSA_crosstime.mat
- spatRSA_order_effect.mat
- __MACOSX/._spatRSA_order_effect.mat
- spatRSA_Rsubwin_category.mat
- __MACOSX/._spatRSA_Rsubwin_category.mat
- spatRSA_subset.mat
- __MACOSX/._spatRSA_subset.mat
- stat_spatRSA_crosstime.mat
- __MACOSX/._stat_spatRSA_crosstime.mat
