# Supplementary material for: Specific lexico-semantic predictions are associated with unique spatial and temporal patterns of neural activity
Source: eLife. 2018 Dec 21;7:e39061. doi: 10.7554/eLife.39061 (PMC6322859; doi:10.7554/eLife.39061)
Supplement: Figure 3—source data 1. [file elife-39061-fig3-data1.zip]

Archive with 19 entries (18 files):
- stat_tempRSA_sensor.mat
- __MACOSX/
- __MACOSX/._stat_tempRSA_sensor.mat
- stat_tempRSA_source.mat
- __MACOSX/._stat_tempRSA_source.mat
- template_grid.mat
- __MACOSX/._template_grid.mat
- template_mri.mat
- __MACOSX/._template_mri.mat
- template_source.mat
- __MACOSX/._template_source.mat
- template_timefreq.mat
- __MACOSX/._template_timefreq.mat
- template_topo.mat
- __MACOSX/._template_topo.mat
- tempRSA_sensor.mat
- __MACOSX/._tempRSA_sensor.mat
- tempRSA_source.mat
- __MACOSX/._tempRSA_source.mat
