# Supplementary material for: Specific lexico-semantic predictions are associated with unique spatial and temporal patterns of neural activity
Source: eLife. 2018 Dec 21;7:e39061. doi: 10.7554/eLife.39061 (PMC6322859; doi:10.7554/eLife.39061)
Supplement: Source code 1. — These scripts were used for spatial Representational Similarity Analysis, cross-temporal Spatial Similarity Analysis, as well as temporal Representational Similarity Analysis. [file elife-39061-code1.zip]

Archive with 17 entries (15 files):
- scripts/
- scripts/Figure2abc_spatialRSA.m
- scripts/Figure2d_crosstime_spatRSA.m
- scripts/Figure2_suppleFigure2_spatialRSA_subset.m
- scripts/Figure2_suppleFigure3_spatialRSA_order.m
- scripts/Figure2_suppleFigure4_spatialRSA_category.m
- scripts/Figure3a_temporalRSA_sensor.m
- scripts/Figure3b_temporalRSA_source.m
- scripts/file2eLife.m
- scripts/functions/
- scripts/functions/Correlation.m
- scripts/functions/freq_statfun_relchange.m
- scripts/functions/PearsonCorrSpat_shift_BtwPair.m
- scripts/functions/PearsonCorrSpat_WinPair.m
- scripts/functions/PearsonCorrTemp_WinPair.m
- scripts/functions/PearsonCorrTime_shift_BtwPair.m
- scripts/functions/twoDpermute.m
