# Supplementary material for: Specific lexico-semantic predictions are associated with unique spatial and temporal patterns of neural activity
Source: eLife. 2018 Dec 21;7:e39061. doi: 10.7554/eLife.39061 (PMC6322859; doi:10.7554/eLife.39061)
Supplement: Source code 1. — These scripts were used for spatial Representational Similarity Analysis, cross-temporal Spatial Similarity Analysis, as well as temporal Representational Similarity Analysis. [file elife-39061-code1.zip › scripts/file2eLife.m]

%% organize the results of the different measures

outfil = strcat('/autofs/cluster/kuperberg/nonconMM/nonconOSC/eLife/data/spatRSA');
save(outfil, 'Rsubwin', 'Rsubbtw');


outfil = strcat('/autofs/cluster/kuperberg/nonconMM/nonconOSC/eLife/data/spatRSA_crosstime');
save(outfil, 'Rsubwin', 'Rsubbtw');


outfil = strcat('/autofs/cluster/kuperberg/nonconMM/nonconOSC/eLife/data/stat_spatRSA_crosstime');
save(outfil, 'L', 'Perm', 'pvaluePos', 'tmx_ptile');

outfil = strcat('/autofs/cluster/kuperberg/nonconMM/nonconOSC/eLife/data/spatRSA_Rsubwin_category');
save(outfil, 'Rsubwin_cat');


outfil = strcat('/autofs/cluster/kuperberg/nonconMM/nonconOSC/eLife/data/spatRSA_order_effect');
save(outfil, 'Rsubwin_First', 'Rsubbtw_First', 'Rsubwin_Second', 'Rsubbtw_Second');


outfil = strcat('/autofs/cluster/kuperberg/nonconMM/nonconOSC/eLife/data/tempRSA_sensor');
save(outfil, 'Rsubwin', 'Rsubbtw');

outfil = strcat('/autofs/cluster/kuperberg/nonconMM/nonconOSC/eLife/data/stat_tempRSA_sensor');
save(outfil, 'stat');


outfil = strcat('/autofs/cluster/kuperberg/nonconMM/nonconOSC/eLife/data/tempRSA_source');
save(outfil, 'Rsubwin', 'Rsubbtw');


outfil = strcat('/autofs/cluster/kuperberg/nonconMM/nonconOSC/eLife/data/stat_tempRSA_source');
save(outfil, 'statSource', 'statSource_int');


outfil = strcat('/autofs/cluster/kuperberg/nonconMM/nonconOSC/eLife/data/template_timefreq');
save(outfil, 'template_timefreq');


outfil = strcat('/autofs/cluster/kuperberg/nonconMM/nonconOSC/eLife/data/template_mri');
save(outfil, 'template_mri');

outfil = strcat('/autofs/cluster/kuperberg/nonconMM/nonconOSC/eLife/data/template_grid');
save(outfil, 'template_grid');

outfil = strcat('/autofs/cluster/kuperberg/nonconMM/nonconOSC/eLife/data/template_topo');
save(outfil, 'template_topo');

outfil = strcat('/autofs/cluster/kuperberg/nonconMM/nonconOSC/eLife/data/template_source');
save(outfil, 'template_source');
