# Supplementary material for: Specific lexico-semantic predictions are associated with unique spatial and temporal patterns of neural activity
Source: eLife. 2018 Dec 21;7:e39061. doi: 10.7554/eLife.39061 (PMC6322859; doi:10.7554/eLife.39061)
Supplement: Source code 1. — These scripts were used for spatial Representational Similarity Analysis, cross-temporal Spatial Similarity Analysis, as well as temporal Representational Similarity Analysis. [file elife-39061-code1.zip › scripts/functions/Correlation.m]

%% calculate the correlation between multidimention data a and b

function r = Correlation(a,b)
az = bsxfun(@minus, a, mean(a,1));%subtract the mean over the first dimention
bz = bsxfun(@minus, b, mean(b,1));
% Standard Pearson correlation coefficient formula
a2 = az .^ 2; %self variance
b2 = bz .^ 2; %self variance
ab = bsxfun(@times,az,bz); %covariance
r = sum(ab, 1) ./ sqrt(bsxfun(@times,sum(a2, 1),sum(b2, 1)));
