# Supplementary material for: Specific lexico-semantic predictions are associated with unique spatial and temporal patterns of neural activity
Source: eLife. 2018 Dec 21;7:e39061. doi: 10.7554/eLife.39061 (PMC6322859; doi:10.7554/eLife.39061)
Supplement: Source code 1. — These scripts were used for spatial Representational Similarity Analysis, cross-temporal Spatial Similarity Analysis, as well as temporal Representational Similarity Analysis. [file elife-39061-code1.zip › scripts/functions/PearsonCorrSpat_WinPair.m]

%% calculate the corrections with only spatial info, Pearson correlation, within pairs
function [win] = PearsonCorrSpat_WinPair(Select_data_1,Select_data_2)
NrTrl = min([size(Select_data_1,1);size(Select_data_2,1)]);%in case the number of trials is different
for indtrl = 1:NrTrl       
    trldata_1 = squeeze(Select_data_1(indtrl,:,:));
    trldata_2 = squeeze(Select_data_2(indtrl,:,:));
    R(indtrl,:) = Correlation(trldata_1,trldata_2);
end
win = mean(R,1);
