# Supplementary material for: Specific lexico-semantic predictions are associated with unique spatial and temporal patterns of neural activity
Source: eLife. 2018 Dec 21;7:e39061. doi: 10.7554/eLife.39061 (PMC6322859; doi:10.7554/eLife.39061)
Supplement: Source code 1. — These scripts were used for spatial Representational Similarity Analysis, cross-temporal Spatial Similarity Analysis, as well as temporal Representational Similarity Analysis. [file elife-39061-code1.zip › scripts/functions/PearsonCorrTime_shift_BtwPair.m]

%% calculate the corrections with only temporal info, Pearson correlation
function btw = PearsonCorrTime_shift_BtwPair(Select_data_1,Select_data_2)

NrTrl = min([size(Select_data_1,1);size(Select_data_2,1)]);%in case the number of trials is different
reshape_data_2 = reshape(Select_data_2,size(Select_data_2,1),size(Select_data_2,2)*size(Select_data_2,3));

for indshift = 1:NrTrl-1
    shift_data_2 = circshift(reshape_data_2,indshift);
    data_2_new = reshape(shift_data_2,size(Select_data_2,1),size(Select_data_2,2),size(Select_data_2,3));
    
    for indtrl = 1:NrTrl      
        trldata_1 = squeeze(Select_data_1(indtrl,:,:));
        trldata_2_shift = squeeze(data_2_new(indtrl,:,:));
        R_shift(indtrl,:) = Correlation(trldata_1',trldata_2_shift');
    end    
    Rtrl_shift(indshift,:) = mean(R_shift,1);
end
btw = mean(Rtrl_shift,1);
